# Supplementary material for: Verbascum kurdistanicum (Scrophulariaceae), a new species from Hakkâri, Turkey
Source: PhytoKeys. 2015 Jul 8;(52):89–94. doi: 10.3897/phytokeys.52.5188 (PMC4548048; doi:10.3897/phytokeys.52.5188)
Supplement: XML Treatment for Verbascum kurdistanicum [file phytokeys.52.5188-treatment1.xml]

<!DOCTYPE tp:taxon-treatment
  PUBLIC "-//TaxonX//DTD Taxonomic Treatment Publishing DTD v0 20100105//EN" "tax-treatment-NSO.dtd">
<tp:taxon-treatment xmlns:tp="http://www.plazi.org/taxpub"><tp:treatment-meta><kwd-group><label>Taxon classification</label><kwd><named-content content-type="kingdom">Plantae</named-content></kwd><kwd><named-content content-type="order">Lamiales</named-content></kwd><kwd><named-content content-type="family">Scrophulariaceae</named-content></kwd></kwd-group><mixed-citation publication-type="journal"><person-group><name><surname>Fırat</surname><given-names>Mehmet</given-names></name></person-group><article-title><italic><tp:taxon-name><tp:taxon-name-part taxon-name-part-type="genus">Verbascum</tp:taxon-name-part> <tp:taxon-name-part taxon-name-part-type="species">kurdistanicum</tp:taxon-name-part></tp:taxon-name></italic> (<tp:taxon-name><tp:taxon-name-part taxon-name-part-type="family">Scrophulariaceae</tp:taxon-name-part></tp:taxon-name>), a new species from Hakkâri, Turkey</article-title><source>PhytoKeys</source><day>8</day><month>7</month><year>2015</year><volume>2015</volume><issue>52</issue><fpage>89</fpage><lpage>94</lpage><pub-id pub-id-type="doi">10.3897/phytokeys.52.5188</pub-id></mixed-citation></tp:treatment-meta><tp:nomenclature><tp:taxon-name>
                        <tp:taxon-name-part taxon-name-part-type="genus">Verbascum</tp:taxon-name-part>
                        <tp:taxon-name-part taxon-name-part-type="species">kurdistanicum</tp:taxon-name-part>
                        <object-id xmlns:xlink="http://www.w3.org/1999/xlink" content-type="ipni" xlink:type="simple">urn:lsid:ipni.org:names:77148112-1</object-id>
                    </tp:taxon-name><tp:taxon-authority>Fırat</tp:taxon-authority><tp:taxon-status xmlns:xlink="http://www.w3.org/1999/xlink" xlink:type="simple">sp. nov.</tp:taxon-status><xref ref-type="fig" rid="F1">Figs 1</xref><xref ref-type="fig" rid="F2">, 2</xref></tp:nomenclature><tp:treatment-sec sec-type="Type"><title>Type.</title><p><bold>TURKEY</bold>. <bold>C9 Hakkâri</bold>: Berçelan Plateau, <named-content xmlns:xlink="http://www.w3.org/1999/xlink" content-type="dwc:verbatimCoordinates" xlink:type="simple">37°40’57”N, 043°43’21”E</named-content>, 2600–2800 m, limestone rocks and steppe, 21 July 2011, <italic>M. Fırat.</italic> 27584. (Holotype: VANF, Isotype: ANK, GAZI, HUB, VANF, E).</p></tp:treatment-sec><tp:treatment-sec sec-type="Diagnosis"><title>Diagnosis.</title><p><italic><tp:taxon-name><tp:taxon-name-part taxon-name-part-type="genus">Verbascum</tp:taxon-name-part> <tp:taxon-name-part taxon-name-part-type="species">kurdistanicum</tp:taxon-name-part></tp:taxon-name></italic> differs from <italic><tp:taxon-name><tp:taxon-name-part taxon-name-part-type="genus">Verbascum</tp:taxon-name-part> <tp:taxon-name-part taxon-name-part-type="species">oreophilum</tp:taxon-name-part></tp:taxon-name></italic> and <italic><tp:taxon-name><tp:taxon-name-part taxon-name-part-type="genus">Verbascum</tp:taxon-name-part> <tp:taxon-name-part taxon-name-part-type="species">pyramidatum</tp:taxon-name-part></tp:taxon-name></italic> by being biennial; having 8-30 (incl. petiole) × 2.5-4.5 cm, lanceolate, crenate basal leaves; linear-lanceolate calyx lobes; 4 stamens; two anterior filaments that are glabrous near apex; 10-15 × 6-8 mm, ovate to oblong capsule.</p></tp:treatment-sec><tp:treatment-sec sec-type="Description"><title>Description.</title><p>Biennial, 35–170 cm, densely stellate below, sparsely stellate, densely stalked glandular above. Stem robust, terete, erect, branched. Basal leaves 8–30 (inc. petiole) × 2.5–4.5 cm, mostly congested at base, densely rosulate, lanceolate, entire, distinctly undulate, obtuse, gradually attenuate at base. Cauline leaves 2.5–4 × 0.5–1 cm, oblong-lanceolate, entire, acute, decreasing in size towards the inflorescence racemose, ascending-erect. Bracts 2–3 × 1–2 mm, ovate-lanceolate, entire, acute, each bract with a solitary flower. Pedicels 5–10 mm. Bracteoles absent. Calyx 3–10 mm, <!--PageBreak-->divided almost to base, with linear-lanceolate acute lobes. Corolla 20–30 mm diam, yellow, tube 1–2 mm, with unequal and orbicular lobes, without pellucid-punctate glands, with sparsely stalked glandular, stellate outside. Stamens 4, 6–8 mm, filaments 5–6 mm, with purple-violet wool, two anterior glabrous near apex, anthers 1–2 mm, reniform. Ovary ovate. Style 5–7 mm, filiform. Stigma spathulate. Capsule 10–15 × 6–8 mm, ovate, densely stellate hairs, rarely soon glabrescent.</p><!--PageBreak--><p>Flowering time June-July and Fruiting time July-August, <italic>limestone rocks and steppe</italic>, 2600–2800 m.</p><fig id="F1" position="float" orientation="portrait"><label>Figure 1.</label><caption><p><italic><tp:taxon-name><tp:taxon-name-part taxon-name-part-type="genus">Verbascum</tp:taxon-name-part> <tp:taxon-name-part taxon-name-part-type="species">kurdistanicum</tp:taxon-name-part></tp:taxon-name></italic> Fırat: <bold>a</bold> habit <bold>b</bold> corolla <bold>c</bold> capsule.</p></caption><graphic xmlns:xlink="http://www.w3.org/1999/xlink" xlink:href="phytokeys-052-089-g001.jpg" position="float" orientation="portrait" xlink:type="simple" id="oo_46797.jpg"/></fig><fig id="F2" position="float" orientation="portrait"><label>Figure 2.</label><caption><p>Distribution map of <italic><tp:taxon-name><tp:taxon-name-part taxon-name-part-type="genus">Verbascum</tp:taxon-name-part> <tp:taxon-name-part taxon-name-part-type="species">kurdistanicum</tp:taxon-name-part></tp:taxon-name></italic> (<styled-content style="color:#193C61;">▲</styled-content>) and also closely related species <italic><tp:taxon-name><tp:taxon-name-part taxon-name-part-type="genus">Verbascum</tp:taxon-name-part> <tp:taxon-name-part taxon-name-part-type="species">oreophilum</tp:taxon-name-part></tp:taxon-name></italic> (<styled-content style="color:#E3161B;">■</styled-content>) and <italic><tp:taxon-name><tp:taxon-name-part taxon-name-part-type="genus">Verbascum</tp:taxon-name-part> <tp:taxon-name-part taxon-name-part-type="species">pyramidatum</tp:taxon-name-part></tp:taxon-name></italic> (<styled-content style="color:#00A64D;">●</styled-content>).</p></caption><graphic xmlns:xlink="http://www.w3.org/1999/xlink" xlink:href="phytokeys-052-089-g002.jpg" position="float" orientation="portrait" xlink:type="simple" id="oo_46798.jpg"/></fig></tp:treatment-sec><tp:treatment-sec sec-type="Vernacular name"><title>Vernacular name.</title><p>In Hakkâri Province, indigenous people use the name “Masîjark” for <italic><tp:taxon-name><tp:taxon-name-part taxon-name-part-type="genus">Verbascum</tp:taxon-name-part></tp:taxon-name></italic> (<xref ref-type="bibr" rid="B11">Fırat 2013</xref>).</p></tp:treatment-sec><ref-list><ref id="B11"><mixed-citation xmlns:xlink="http://www.w3.org/1999/xlink" xlink:type="simple"><person-group><name name-style="western"><surname>Fırat</surname><given-names>M</given-names></name></person-group> (<year>2013</year>) <source>Ferhenga Navên Riwekên Bi Kurdî/Kürtçe Bitki Adları Sözlüğü</source> / <trans-source xml:lang="en">Dictionary of Plant Names in Kurdish</trans-source>. <publisher-name>Kalkan Ofset</publisher-name>, <publisher-loc>Ankara</publisher-loc>, <fpage>1</fpage>–<lpage>652</lpage>. </mixed-citation></ref></ref-list></tp:taxon-treatment>
